# Supplementary material for: Online Home-Based Physical Activity Counteracts Changes of Redox-Status Biomarkers and Fitness Profiles during Treatment Programs in Postsurgery Female Breast Cancer Patients
Source: Antioxidants (Basel). 2023 May 22;12(5):1138. doi: 10.3390/antiox12051138 (PMC10215480; doi:10.3390/antiox12051138)
Supplement: Supplementary file 1 [file antioxidants-12-01138-s001.zip]

Archive with 1 entries (1 files):
- antioxidants-2378174-supplementary-1.pdf
